# Supplementary material for: Overexpression of a Fragaria vesca NAM, ATAF, and CUC (NAC) Transcription Factor Gene (FvNAC29) Increases Salt and Cold Tolerance in Arabidopsis thaliana
Source: Int J Mol Sci. 2024 Apr 6;25(7):4088. doi: 10.3390/ijms25074088 (PMC11012600; doi:10.3390/ijms25074088)
Supplement: Supplementary file 1 [file ijms-25-04088-s001.zip]

Archive with 1 entries (1 files):
- ijms-2929691-supplementary.pdf
